# Supplementary material for: Inhibition of IGF-1 Signalling Enhances the Apoptotic Effect of AS602868, an IKK2 Inhibitor, in Multiple Myeloma Cell Lines
Source: PLoS One. 2011 Jul 25;6(7):e22641. doi: 10.1371/journal.pone.0022641 (PMC3143180; doi:10.1371/journal.pone.0022641)
Supplement: Table S4 — Effect of AS602868 and anti-IGF-1R on bone marrow non plasma cell compartment. (XLSX) [file pone.0022641.s007.xlsx]

## Sheet: Feuil1
	Control			Anti-IGF-1R			AS602868			AS602868 + Anti-IGF-1R
	Lymphocyte	Monocyte	Granulocyte	Lymphocyte	Monocyte	Granulocyte	Lymphocyte	Monocyte	Granulocyte	Lymphocyte	Monocyte	Granulocyte
Patient 1	28.8	9.8	11.5	31.5	7.9	10.9	30.2	10.2	12.5	26.8	8.6	16.2
Patient 2	17.6	10.6	10.6	16.5	11.5	11.6	17.2	11.2	7.6	19.2	11.6	8.2
Patient 3	68.5	11.6	18.9	60.8	11.6	17.4	54.9	12.6	15.4	70.3	14.6	15.4
Patient 4	14.8	18.9	13.6	16.2	19.6	14	15.2	19.8	15.6	11.8	16.2	14.3
Patient 5	32.5	19.8	21.3	33.9	20.3	21.1	31.5	26.3	22	30	14.9	21.2
Patient 6	51.9	19.8	10.8	49.8	18.9	10.8	52.6	23.6	13.5	52.6	21.3	10.6
Patient 7	14.6	16.5	17.6	12.9	17.5	18.2	15.6	19.2	15.1	16.6	15.9	16.5
Patient 8	13.7	17.9	18.3	15.4	16.9	19.1	12.8	16.2	17.6	14.5	20.6	21.1
